# Supplementary material for: Verification of watershed vegetation restoration policies, arid China
Source: Sci Rep. 2016 Jul 29;6:30740. doi: 10.1038/srep30740 (PMC4965823; doi:10.1038/srep30740)
Supplement: Supplementary Information [file srep30740-s2.xls]

## Sheet: Sheet1
Station number	Year	Longitude	Latitude	Elevation (m)	Average annual precipitation (mm)
52652	1952	100.433	38.9333	1482.7	177
52652	1951	100.433	38.9333	1482.7	134
52679	1952	102.667	37.9167	1531.5	160.1
52787	1951	102.867	37.2	3045.1	527.4
52787	1952	102.867	37.2	3045.1	484.8
52652	1955	100.433	38.9333	1482.7	142.8
52661	1955	101.083	38.8	1764.6	225.6
52679	1955	102.667	37.9167	1531.5	210.6
52681	1955	103.083	38.6333	1367.5	145.2
52652	1954	100.433	38.9333	1482.7	191.5
52679	1953	102.667	37.9167	1531.5	184.5
52681	1953	103.083	38.6333	1367.5	95.7
52661	1954	101.083	38.8	1764.6	250.4
52679	1954	102.667	37.9167	1531.5	113.9
52681	1954	103.083	38.6333	1367.5	132.8
52652	1953	100.433	38.9333	1482.7	126.7
52661	1953	101.083	38.8	1764.6	208.2
52787	1954	102.867	37.2	3045.1	528.7
52787	1953	102.867	37.2	3045.1	520.5
52787	1955	102.867	37.2	3045.1	525.9
52652	1957	100.433	38.9333	1482.7	81.7
52657	1957	100.25	38.1833	2787.4	399
52661	1957	101.083	38.8	1764.6	135
52679	1957	102.667	37.9167	1531.5	126
52681	1957	103.083	38.6333	1367.5	91.8
52765	1957	101.45	37.3833	7850	572.6
52787	1957	102.867	37.2	3045.1	389
52652	1956	100.433	38.9333	1482.7	114.6
52661	1956	101.083	38.8	1764.6	188.8
52679	1956	102.667	37.9167	1531.5	92.2
52681	1956	103.083	38.6333	1367.5	98.8
52787	1956	102.867	37.2	3045.1	411.6
52495	1959	104.8	40.1667	1323.9	80.8
52652	1959	100.433	38.9333	1482.7	97.5
52657	1959	100.25	38.1833	2787.4	388.3
52495	1958	104.8	40.1667	1323.9	136.4
52661	1959	101.083	38.8	1764.6	138.7
52674	1959	101.967	38.2333	1976.9	122
52679	1959	102.667	37.9167	1531.5	94.9
52681	1959	103.083	38.6333	1367.5	38.6
52652	1958	100.433	38.9333	1482.7	149.8
52657	1958	100.25	38.1833	2787.4	413.6
52754	1959	100.133	31.3333	8301.5	356.7
52765	1959	101.45	37.3833	7850	492.4
52787	1959	102.867	37.2	3045.1	432.6
52661	1958	101.083	38.8	1764.6	221
52679	1958	102.667	37.9167	1531.5	148.2
52681	1958	103.083	38.6333	1367.5	152.9
52754	1958	100.133	31.3333	8301.5	415.1
52765	1958	101.45	37.3833	7850	619.4
52787	1958	102.867	37.2	3045.1	544.6
52495	1962	104.8	40.1667	1323.9	41.6
52576	1962	101.683	39.2167	1510.1	69.3
52652	1962	100.433	38.9333	1482.7	69.1
52657	1962	100.25	38.1833	2787.4	337.4
52661	1962	101.083	38.8	1764.6	115.2
52674	1962	101.967	38.2333	1976.9	128.1
52679	1962	102.667	37.9167	1531.5	91
52681	1962	103.083	38.6333	1367.5	42.2
52754	1962	100.133	31.3333	8301.5	311.9
52765	1962	101.45	37.3833	7850	380.8
52787	1962	102.867	37.2	3045.1	231.3
52681	1961	103.083	38.6333	1367.5	86.8
52754	1961	100.133	31.3333	8301.5	347.1
52765	1961	101.45	37.3833	7850	535.2
52787	1961	102.867	37.2	3045.1	555.2
52495	1960	104.8	40.1667	1323.9	98.9
52576	1960	101.683	39.2167	1510.1	161.8
52652	1960	100.433	38.9333	1482.7	124.9
52657	1960	100.25	38.1833	2787.4	389.5
52661	1960	101.083	38.8	1764.6	197.1
52674	1960	101.967	38.2333	1976.9	170.8
52679	1960	102.667	37.9167	1531.5	162.4
52681	1960	103.083	38.6333	1367.5	130.9
52754	1960	100.133	31.3333	8301.5	322.5
52765	1960	101.45	37.3833	7850	611.9
52787	1960	102.867	37.2	3045.1	401
52495	1961	104.8	40.1667	1323.9	112.5
52576	1961	101.683	39.2167	1510.1	89
52652	1961	100.433	38.9333	1482.7	114.4
52657	1961	100.25	38.1833	2787.4	372.8
52661	1961	101.083	38.8	1764.6	179.9
52674	1961	101.967	38.2333	1976.9	174.5
52679	1961	102.667	37.9167	1531.5	176.2
52495	1964	104.8	40.1667	1323.9	82.2
52576	1964	101.683	39.2167	1510.1	103.3
52652	1964	100.433	38.9333	1482.7	152.4
52657	1964	100.25	38.1833	2787.4	439.7
52661	1964	101.083	38.8	1764.6	201.7
52674	1964	101.967	38.2333	1976.9	229.1
52679	1964	102.667	37.9167	1531.5	206.8
52681	1964	103.083	38.6333	1367.5	122.9
52754	1964	100.133	31.3333	8301.5	407.3
52765	1964	101.45	37.3833	7850	622.7
52787	1964	102.867	37.2	3045.1	398.8
52495	1963	104.8	40.1667	1323.9	64.6
52576	1963	101.683	39.2167	1510.1	128.4
52652	1963	100.433	38.9333	1482.7	145.7
52657	1963	100.25	38.1833	2787.4	382.9
52661	1963	101.083	38.8	1764.6	192.1
52674	1963	101.967	38.2333	1976.9	123.1
52679	1963	102.667	37.9167	1531.5	117.3
52681	1963	103.083	38.6333	1367.5	108.2
52754	1963	100.133	31.3333	8301.5	407
52765	1963	101.45	37.3833	7850	521.8
52787	1963	102.867	37.2	3045.1	272.3
52576	1965	101.683	39.2167	1510.1	59.2
52652	1965	100.433	38.9333	1482.7	96.4
52657	1965	100.25	38.1833	2787.4	394.1
52661	1965	101.083	38.8	1764.6	165.5
52495	1965	104.8	40.1667	1323.9	50.9
52674	1965	101.967	38.2333	1976.9	166.7
52679	1965	102.667	37.9167	1531.5	137
52681	1965	103.083	38.6333	1367.5	79.7
52576	1966	101.683	39.2167	1510.1	101
52652	1966	100.433	38.9333	1482.7	97.9
52657	1966	100.25	38.1833	2787.4	394.7
52661	1966	101.083	38.8	1764.6	143.9
52674	1966	101.967	38.2333	1976.9	183
52679	1966	102.667	37.9167	1531.5	180.4
52681	1966	103.083	38.6333	1367.5	100.7
52495	1967	104.8	40.1667	1323.9	93.2
52576	1967	101.683	39.2167	1510.1	127.1
52495	1966	104.8	40.1667	1323.9	76.4
52754	1965	100.133	31.3333	8301.5	361
52765	1965	101.45	37.3833	7850	466.9
52787	1965	102.867	37.2	3045.1	236.4
52754	1966	100.133	31.3333	8301.5	328.6
52765	1966	101.45	37.3833	7850	495.3
52787	1966	102.867	37.2	3045.1	313.4
52652	1967	100.433	38.9333	1482.7	139.6
52657	1967	100.25	38.1833	2787.4	443.1
52661	1967	101.083	38.8	1764.6	243.1
52674	1967	101.967	38.2333	1976.9	214
52679	1967	102.667	37.9167	1531.5	207.1
52681	1967	103.083	38.6333	1367.5	113.6
52754	1967	100.133	31.3333	8301.5	499.5
52765	1967	101.45	37.3833	7850	582.9
52787	1967	102.867	37.2	3045.1	425.4
52495	1968	104.8	40.1667	1323.9	108.7
52576	1968	101.683	39.2167	1510.1	137.5
52652	1968	100.433	38.9333	1482.7	82.1
52657	1968	100.25	38.1833	2787.4	392.7
52661	1968	101.083	38.8	1764.6	199
52674	1968	101.967	38.2333	1976.9	270.3
52679	1968	102.667	37.9167	1531.5	229.6
52681	1968	103.083	38.6333	1367.5	170.1
52754	1968	100.133	31.3333	8301.5	345.4
52765	1968	101.45	37.3833	7850	479.7
52787	1968	102.867	37.2	3045.1	360.3
52495	1969	104.8	40.1667	1323.9	101.8
52576	1969	101.683	39.2167	1510.1	148.5
52652	1969	100.433	38.9333	1482.7	132.3
52657	1969	100.25	38.1833	2787.4	466.1
52661	1969	101.083	38.8	1764.6	213.8
52674	1969	101.967	38.2333	1976.9	213.8
52679	1969	102.667	37.9167	1531.5	177.4
52681	1969	103.083	38.6333	1367.5	123.8
52754	1969	100.133	31.3333	8301.5	393.3
52765	1969	101.45	37.3833	7850	464.2
52787	1969	102.867	37.2	3045.1	419.3
52674	1970	101.967	38.2333	1976.9	177.4
52679	1970	102.667	37.9167	1531.5	221.1
52681	1970	103.083	38.6333	1367.5	145.3
52754	1970	100.133	31.3333	8301.5	369.3
52576	1970	101.683	39.2167	1510.1	131.4
52652	1970	100.433	38.9333	1482.7	126.8
52657	1970	100.25	38.1833	2787.4	309.1
52661	1970	101.083	38.8	1764.6	200.1
52765	1970	101.45	37.3833	7850	589.1
52787	1970	102.867	37.2	3045.1	340.5
52495	1971	104.8	40.1667	1323.9	61.9
52576	1971	101.683	39.2167	1510.1	96.9
52652	1971	100.433	38.9333	1482.7	147.7
52657	1971	100.25	38.1833	2787.4	382.4
52661	1971	101.083	38.8	1764.6	183.5
52674	1971	101.967	38.2333	1976.9	208.4
52679	1971	102.667	37.9167	1531.5	193.5
52681	1971	103.083	38.6333	1367.5	137.4
52495	1970	104.8	40.1667	1323.9	75.7
52754	1971	100.133	31.3333	8301.5	425
52765	1971	101.45	37.3833	7850	539.9
52787	1971	102.867	37.2	3045.1	522.8
52576	1973	101.683	39.2167	1510.1	97.3
52652	1973	100.433	38.9333	1482.7	103
52657	1973	100.25	38.1833	2787.4	354.1
52661	1973	101.083	38.8	1764.6	190.4
52652	1972	100.433	38.9333	1482.7	155.4
52657	1972	100.25	38.1833	2787.4	370.5
52661	1972	101.083	38.8	1764.6	188
52674	1972	101.967	38.2333	1976.9	163.5
52679	1972	102.667	37.9167	1531.5	101.9
52681	1972	103.083	38.6333	1367.5	82.5
52674	1973	101.967	38.2333	1976.9	205.7
52679	1973	102.667	37.9167	1531.5	186.3
52681	1973	103.083	38.6333	1367.5	184.8
52754	1973	100.133	31.3333	8301.5	290.7
52765	1973	101.45	37.3833	7850	513.8
52787	1973	102.867	37.2	3045.1	424.2
52495	1973	104.8	40.1667	1323.9	165.2
52754	1972	100.133	31.3333	8301.5	408.3
52765	1972	101.45	37.3833	7850	456.3
52787	1972	102.867	37.2	3045.1	264.5
52495	1974	104.8	40.1667	1323.9	114.3
52576	1974	101.683	39.2167	1510.1	122.9
52652	1974	100.433	38.9333	1482.7	113.5
52657	1974	100.25	38.1833	2787.4	409.6
52661	1974	101.083	38.8	1764.6	215.5
52674	1974	101.967	38.2333	1976.9	191.7
52679	1974	102.667	37.9167	1531.5	126.8
52681	1974	103.083	38.6333	1367.5	76.1
52754	1974	100.133	31.3333	8301.5	393
52765	1974	101.45	37.3833	7850	514.3
52787	1974	102.867	37.2	3045.1	310
52495	1972	104.8	40.1667	1323.9	40.9
52576	1972	101.683	39.2167	1510.1	87.3
52495	1976	104.8	40.1667	1323.9	102.1
52576	1976	101.683	39.2167	1510.1	83.2
52652	1976	100.433	38.9333	1482.7	136.9
52657	1976	100.25	38.1833	2787.4	409
52661	1976	101.083	38.8	1764.6	183.2
52495	1977	104.8	40.1667	1323.9	198.4
52674	1976	101.967	38.2333	1976.9	192
52679	1976	102.667	37.9167	1531.5	134
52681	1976	103.083	38.6333	1367.5	72.5
52754	1976	100.133	31.3333	8301.5	357.8
52765	1976	101.45	37.3833	7850	520.8
52495	1975	104.8	40.1667	1323.9	97.5
52576	1975	101.683	39.2167	1510.1	134
52652	1975	100.433	38.9333	1482.7	136.6
52657	1975	100.25	38.1833	2787.4	413.7
52661	1975	101.083	38.8	1764.6	226.2
52674	1975	101.967	38.2333	1976.9	174.7
52679	1975	102.667	37.9167	1531.5	161
52681	1975	103.083	38.6333	1367.5	122.2
52754	1975	100.133	31.3333	8301.5	442.8
52765	1975	101.45	37.3833	7850	536.8
52787	1975	102.867	37.2	3045.1	320.6
52787	1976	102.867	37.2	3045.1	436.4
52576	1977	101.683	39.2167	1510.1	149.9
52652	1977	100.433	38.9333	1482.7	168.7
52657	1977	100.25	38.1833	2787.4	355.5
52661	1977	101.083	38.8	1764.6	249.4
52674	1977	101.967	38.2333	1976.9	199.8
52679	1977	102.667	37.9167	1531.5	190
52681	1977	103.083	38.6333	1367.5	150.6
52754	1977	100.133	31.3333	8301.5	329.3
52674	1978	101.967	38.2333	1976.9	171.2
52679	1978	102.667	37.9167	1531.5	128.4
52681	1978	103.083	38.6333	1367.5	169.1
52765	1977	101.45	37.3833	7850	485.8
52787	1977	102.867	37.2	3045.1	406.6
52754	1978	100.133	31.3333	8301.5	303.3
52765	1978	101.45	37.3833	7850	505.6
52787	1978	102.867	37.2	3045.1	476.1
52495	1978	104.8	40.1667	1323.9	66.1
52576	1978	101.683	39.2167	1510.1	86.3
52495	1979	104.8	40.1667	1323.9	184.6
52576	1979	101.683	39.2167	1510.1	188.1
52652	1978	100.433	38.9333	1482.7	106.5
52657	1978	100.25	38.1833	2787.4	378.8
52661	1978	101.083	38.8	1764.6	189.3
52652	1979	100.433	38.9333	1482.7	198
52657	1979	100.25	38.1833	2787.4	432.3
52661	1979	101.083	38.8	1764.6	273.8
52674	1979	101.967	38.2333	1976.9	234.1
52679	1979	102.667	37.9167	1531.5	194.5
52681	1979	103.083	38.6333	1367.5	135.8
52754	1979	100.133	31.3333	8301.5	375.4
52765	1979	101.45	37.3833	7850	511.2
52787	1979	102.867	37.2	3045.1	481.5
52661	1981	101.083	38.8	1764.6	165.7
52674	1981	101.967	38.2333	1976.9	181.4
52679	1981	102.667	37.9167	1531.5	116.6
52681	1981	103.083	38.6333	1367.5	91.3
52754	1981	100.133	31.3333	8301.5	407.2
52765	1981	101.45	37.3833	7850	633.6
52787	1981	102.867	37.2	3045.1	462.4
52495	1980	104.8	40.1667	1323.9	113.6
52576	1980	101.683	39.2167	1510.1	82.1
52652	1980	100.433	38.9333	1482.7	99.7
52657	1980	100.25	38.1833	2787.4	364.9
52661	1980	101.083	38.8	1764.6	174.8
52674	1980	101.967	38.2333	1976.9	156.7
52679	1980	102.667	37.9167	1531.5	129.1
52681	1980	103.083	38.6333	1367.5	101.9
52754	1980	100.133	31.3333	8301.5	325.7
52765	1980	101.45	37.3833	7850	445
52787	1980	102.867	37.2	3045.1	375
52495	1981	104.8	40.1667	1323.9	85
52576	1981	101.683	39.2167	1510.1	88.3
52652	1981	100.433	38.9333	1482.7	122.3
52657	1981	100.25	38.1833	2787.4	452.1
52679	1982	102.667	37.9167	1531.5	117
52681	1982	103.083	38.6333	1367.5	52
52754	1982	100.133	31.3333	8301.5	365.9
52765	1982	101.45	37.3833	7850	490.9
52787	1982	102.867	37.2	3045.1	339.6
52576	1982	101.683	39.2167	1510.1	135.2
52652	1982	100.433	38.9333	1482.7	139.8
52657	1982	100.25	38.1833	2787.4	403.4
52661	1982	101.083	38.8	1764.6	188.8
52674	1982	101.967	38.2333	1976.9	160
52754	1983	100.133	31.3333	8301.5	384.8
52765	1983	101.45	37.3833	7850	541.1
52787	1983	102.867	37.2	3045.1	470.1
52495	1983	104.8	40.1667	1323.9	81.7
52576	1983	101.683	39.2167	1510.1	171.7
52652	1983	100.433	38.9333	1482.7	214.3
52657	1983	100.25	38.1833	2787.4	492.2
52661	1983	101.083	38.8	1764.6	301.2
52674	1983	101.967	38.2333	1976.9	273.2
52679	1983	102.667	37.9167	1531.5	203.3
52681	1983	103.083	38.6333	1367.5	135.1
52495	1984	104.8	40.1667	1323.9	101.1
52576	1984	101.683	39.2167	1510.1	120.9
52652	1984	100.433	38.9333	1482.7	84.2
52657	1984	100.25	38.1833	2787.4	355.5
52661	1984	101.083	38.8	1764.6	132.5
52674	1984	101.967	38.2333	1976.9	173.9
52679	1984	102.667	37.9167	1531.5	138.1
52681	1984	103.083	38.6333	1367.5	96.2
52495	1982	104.8	40.1667	1323.9	37.5
52754	1984	100.133	31.3333	8301.5	350.7
52765	1984	101.45	37.3833	7850	474.8
52787	1984	102.867	37.2	3045.1	391
52754	1985	100.133	31.3333	8301.5	474.9
52765	1985	101.45	37.3833	7850	604.9
52787	1985	102.867	37.2	3045.1	447.9
52681	1987	103.083	38.6333	1367.5	115.6
52495	1986	104.8	40.1667	1323.9	63.6
52576	1986	101.683	39.2167	1510.1	73.3
52495	1985	104.8	40.1667	1323.9	49.9
52652	1986	100.433	38.9333	1482.7	122.1
52657	1986	100.25	38.1833	2787.4	390.9
52661	1986	101.083	38.8	1764.6	164.2
52674	1986	101.967	38.2333	1976.9	154.1
52679	1986	102.667	37.9167	1531.5	153.6
52576	1985	101.683	39.2167	1510.1	73.3
52652	1985	100.433	38.9333	1482.7	71.6
52657	1985	100.25	38.1833	2787.4	372.1
52681	1986	103.083	38.6333	1367.5	87.1
52754	1986	100.133	31.3333	8301.5	384.8
52765	1986	101.45	37.3833	7850	469.3
52787	1986	102.867	37.2	3045.1	432.9
52661	1985	101.083	38.8	1764.6	97.8
52674	1985	101.967	38.2333	1976.9	195.8
52679	1985	102.667	37.9167	1531.5	244.6
52681	1985	103.083	38.6333	1367.5	144.8
52495	1990	104.8	40.1667	1323.9	50.6
52576	1990	101.683	39.2167	1510.1	122.4
52681	1989	103.083	38.6333	1367.5	77.3
52652	1990	100.433	38.9333	1482.7	138.3
52657	1990	100.25	38.1833	2787.4	421
52661	1990	101.083	38.8	1764.6	214.7
52674	1990	101.967	38.2333	1976.9	176.4
52679	1990	102.667	37.9167	1531.5	163.2
52754	1989	100.133	31.3333	8301.5	458.8
52765	1989	101.45	37.3833	7850	730.7
52787	1989	102.867	37.2	3045.1	412.3
52495	1988	104.8	40.1667	1323.9	92.7
52754	1987	100.133	31.3333	8301.5	418.1
52765	1987	101.45	37.3833	7850	487
52787	1987	102.867	37.2	3045.1	317
52576	1988	101.683	39.2167	1510.1	148.5
52652	1988	100.433	38.9333	1482.7	156.4
52657	1988	100.25	38.1833	2787.4	490.2
52661	1988	101.083	38.8	1764.6	296.3
52674	1988	101.967	38.2333	1976.9	272.9
52679	1988	102.667	37.9167	1531.5	178.8
52681	1988	103.083	38.6333	1367.5	110.8
52495	1987	104.8	40.1667	1323.9	60.6
52576	1987	101.683	39.2167	1510.1	142.6
52652	1987	100.433	38.9333	1482.7	143.8
52495	1989	104.8	40.1667	1323.9	79.2
52576	1989	101.683	39.2167	1510.1	99.3
52754	1988	100.133	31.3333	8301.5	515.8
52657	1987	100.25	38.1833	2787.4	363.7
52661	1987	101.083	38.8	1764.6	189.2
52674	1987	101.967	38.2333	1976.9	224.7
52679	1987	102.667	37.9167	1531.5	154.5
52652	1989	100.433	38.9333	1482.7	109.4
52765	1988	101.45	37.3833	7850	631.5
52787	1988	102.867	37.2	3045.1	526.6
52657	1989	100.25	38.1833	2787.4	485.5
52661	1989	101.083	38.8	1764.6	168.4
52674	1989	101.967	38.2333	1976.9	242.1
52679	1989	102.667	37.9167	1531.5	157.8
52754	1992	100.133	31.3333	8301.5	308.9
52765	1992	101.45	37.3833	7850	599.4
52787	1992	102.867	37.2	3045.1	459.7
52652	1991	100.433	38.9333	1482.7	85.6
52657	1991	100.25	38.1833	2787.4	348.8
52661	1991	101.083	38.8	1764.6	165.3
52674	1991	101.967	38.2333	1976.9	110.5
52679	1991	102.667	37.9167	1531.5	101.6
52681	1991	103.083	38.6333	1367.5	79.5
52681	1990	103.083	38.6333	1367.5	80.9
52754	1991	100.133	31.3333	8301.5	300.8
52765	1991	101.45	37.3833	7850	431.5
52787	1991	102.867	37.2	3045.1	274
52754	1990	100.133	31.3333	8301.5	260.1
52765	1990	101.45	37.3833	7850	519.5
52787	1990	102.867	37.2	3045.1	326.8
52657	1992	100.25	38.1833	2787.4	357.2
52661	1992	101.083	38.8	1764.6	176.5
52674	1992	101.967	38.2333	1976.9	211
52679	1992	102.667	37.9167	1531.5	162.4
52495	1991	104.8	40.1667	1323.9	76
52576	1991	101.683	39.2167	1510.1	88.9
52681	1992	103.083	38.6333	1367.5	115.5
52495	1993	104.8	40.1667	1323.9	121.2
52576	1993	101.683	39.2167	1510.1	103.6
52652	1993	100.433	38.9333	1482.7	195.5
52657	1993	100.25	38.1833	2787.4	438
52661	1993	101.083	38.8	1764.6	254.4
52674	1993	101.967	38.2333	1976.9	278.5
52679	1993	102.667	37.9167	1531.5	251.3
52681	1993	103.083	38.6333	1367.5	107.7
52495	1992	104.8	40.1667	1323.9	60.5
52576	1992	101.683	39.2167	1510.1	136
52754	1993	100.133	31.3333	8301.5	397.1
52765	1993	101.45	37.3833	7850	560.8
52787	1993	102.867	37.2	3045.1	457.6
52652	1992	100.433	38.9333	1482.7	130.7
52681	1994	103.083	38.6333	1367.5	202
52754	1994	100.133	31.3333	8301.5	371.1
52765	1994	101.45	37.3833	7850	501
52787	1994	102.867	37.2	3045.1	445.7
52657	1995	100.25	38.1833	2787.4	399.1
52661	1995	101.083	38.8	1764.6	210.4
52674	1995	101.967	38.2333	1976.9	222.8
52679	1995	102.667	37.9167	1531.5	210
52754	1996	100.133	31.3333	8301.5	409.7
52765	1996	101.45	37.3833	7850	463.5
52787	1996	102.867	37.2	3045.1	411.2
52495	1997	104.8	40.1667	1323.9	74.5
52495	1994	104.8	40.1667	1323.9	135
52576	1994	101.683	39.2167	1510.1	118.3
52681	1995	103.083	38.6333	1367.5	100.1
52576	1997	101.683	39.2167	1510.1	67.9
52652	1994	100.433	38.9333	1482.7	128.8
52754	1995	100.133	31.3333	8301.5	349.9
52765	1995	101.45	37.3833	7850	522.6
52787	1995	102.867	37.2	3045.1	336.8
52657	1994	100.25	38.1833	2787.4	421.1
52661	1994	101.083	38.8	1764.6	215.8
52674	1994	101.967	38.2333	1976.9	210.7
52679	1994	102.667	37.9167	1531.5	183.6
52495	1996	104.8	40.1667	1323.9	167.5
52576	1996	101.683	39.2167	1510.1	149.5
52495	1995	104.8	40.1667	1323.9	136.3
52576	1995	101.683	39.2167	1510.1	121.1
52652	1996	100.433	38.9333	1482.7	136.4
52657	1996	100.25	38.1833	2787.4	428
52661	1996	101.083	38.8	1764.6	195.1
52674	1996	101.967	38.2333	1976.9	223.6
52679	1996	102.667	37.9167	1531.5	227.1
52652	1995	100.433	38.9333	1482.7	127
52681	1996	103.083	38.6333	1367.5	138
52787	2000	102.867	37.2	3045.1	415.7
52657	1999	100.25	38.1833	2787.4	416.8
52661	1999	101.083	38.8	1764.6	142.4
52674	1999	101.967	38.2333	1976.9	200.7
52679	1999	102.667	37.9167	1531.5	178
52679	1998	102.667	37.9167	1531.5	153.8
52681	1998	103.083	38.6333	1367.5	114.9
52681	1999	103.083	38.6333	1367.5	94.4
52754	1998	100.133	31.3333	8301.5	380.1
52765	1998	101.45	37.3833	7850	555.5
52787	1998	102.867	37.2	3045.1	385.3
52754	1999	100.133	31.3333	8301.5	408.5
52765	1999	101.45	37.3833	7850	404
52787	1999	102.867	37.2	3045.1	413.4
52652	1997	100.433	38.9333	1482.7	76.6
52657	1997	100.25	38.1833	2787.4	367.6
52661	1997	101.083	38.8	1764.6	145
52674	1997	101.967	38.2333	1976.9	188.2
52495	2000	104.8	40.1667	1323.9	98.7
52576	2000	101.683	39.2167	1510.1	103.5
52679	1997	102.667	37.9167	1531.5	158.3
52681	1997	103.083	38.6333	1367.5	92.6
52754	1997	100.133	31.3333	8301.5	363.6
52765	1997	101.45	37.3833	7850	479.6
52787	1997	102.867	37.2	3045.1	393.8
52652	2000	100.433	38.9333	1482.7	126.2
52657	2000	100.25	38.1833	2787.4	357.9
52661	2000	101.083	38.8	1764.6	197.3
52495	1998	104.8	40.1667	1323.9	175.1
52674	2000	101.967	38.2333	1976.9	216
52679	2000	102.667	37.9167	1531.5	176.4
52681	2000	103.083	38.6333	1367.5	122.1
52495	1999	104.8	40.1667	1323.9	77.3
52576	1999	101.683	39.2167	1510.1	118.5
52576	1998	101.683	39.2167	1510.1	150.2
52754	2000	100.133	31.3333	8301.5	419.6
52765	2000	101.45	37.3833	7850	512.2
52652	1999	100.433	38.9333	1482.7	87.7
52652	1998	100.433	38.9333	1482.7	149.9
52657	1998	100.25	38.1833	2787.4	573.1
52661	1998	101.083	38.8	1764.6	286.3
52674	1998	101.967	38.2333	1976.9	235.3
52495	2001	104.8	40.1667	1323.9	67.1
52652	2002	100.433	38.9333	1482.7	148.2
52657	2002	100.25	38.1833	2787.4	372.8
52661	2002	101.083	38.8	1764.6	234.3
52674	2002	101.967	38.2333	1976.9	269.7
52576	2001	101.683	39.2167	1510.1	127.4
52679	2002	102.667	37.9167	1531.5	241.8
52681	2002	103.083	38.6333	1367.5	155.8
52652	2001	100.433	38.9333	1482.7	114.9
52754	2002	100.133	31.3333	8301.5	372.2
52765	2002	101.45	37.3833	7850	452
52657	2001	100.25	38.1833	2787.4	350
52661	2001	101.083	38.8	1764.6	177.1
52674	2001	101.967	38.2333	1976.9	195
52787	2002	102.867	37.2	3045.1	354
52679	2001	102.667	37.9167	1531.5	170.5
52681	2001	103.083	38.6333	1367.5	96.9
52754	2001	100.133	31.3333	8301.5	297.5
52765	2001	101.45	37.3833	7850	523.2
52787	2001	102.867	37.2	3045.1	392.9
52576	2002	101.683	39.2167	1510.1	129.4
52754	2003	100.133	31.3333	8301.5	344.9
52765	2003	101.45	37.3833	7850	615.2
52787	2003	102.867	37.2	3045.1	543.3
52652	2005	100.433	38.9333	1482.7	165.4
52657	2005	100.25	38.1833	2787.4	426.3
52661	2005	101.083	38.8	1764.6	280.7
52674	2005	101.967	38.2333	1976.9	200.8
52754	2004	100.133	31.3333	8301.5	427.9
52765	2004	101.45	37.3833	7850	524.3
52787	2004	102.867	37.2	3045.1	396.2
52679	2005	102.667	37.9167	1531.5	127.3
52681	2005	103.083	38.6333	1367.5	97.2
52754	2005	100.133	31.3333	8301.5	427.7
52765	2005	101.45	37.3833	7850	525.3
52495	2003	104.8	40.1667	1323.9	147.9
52576	2003	101.683	39.2167	1510.1	118.2
52787	2005	102.867	37.2	3045.1	424.5
52652	2003	100.433	38.9333	1482.7	127.8
52657	2003	100.25	38.1833	2787.4	546.8
52661	2003	101.083	38.8	1764.6	216.1
52674	2003	101.967	38.2333	1976.9	192.3
52679	2003	102.667	37.9167	1531.5	175.1
52681	2003	103.083	38.6333	1367.5	149
52495	2002	104.8	40.1667	1323.9	150.2
52787	2006	102.867	37.2	3045.1	407.5
52754	2006	100.133	31.3333	8301.5	415.5
52765	2006	101.45	37.3833	7850	626.9
52657	2007	100.25	38.1833	2787.4	382.5
52661	2007	101.083	38.8	1764.6	260.9
52674	2007	101.967	38.2333	1976.9	294.6
52679	2007	102.667	37.9167	1531.5	218.6
52681	2007	103.083	38.6333	1367.5	148.9
52754	2007	100.133	31.3333	8301.5	441.9
52765	2007	101.45	37.3833	7850	561.1
52787	2007	102.867	37.2	3045.1	441.1
52495	2004	104.8	40.1667	1323.9	113.1
52495	2006	104.8	40.1667	1323.9	121.4
52576	2004	101.683	39.2167	1510.1	117.5
52576	2006	101.683	39.2167	1510.1	88.3
52495	2005	104.8	40.1667	1323.9	101.7
52652	2004	100.433	38.9333	1482.7	81.4
52657	2004	100.25	38.1833	2787.4	349.2
52652	2006	100.433	38.9333	1482.7	121.4
52657	2006	100.25	38.1833	2787.4	412.4
52661	2006	101.083	38.8	1764.6	206.4
52495	2007	104.8	40.1667	1323.9	145
52576	2005	101.683	39.2167	1510.1	131.5
52661	2004	101.083	38.8	1764.6	169.5
52674	2004	101.967	38.2333	1976.9	229.8
52679	2004	102.667	37.9167	1531.5	200
52681	2004	103.083	38.6333	1367.5	100.2
52576	2007	101.683	39.2167	1510.1	162.8
52674	2006	101.967	38.2333	1976.9	230.4
52679	2006	102.667	37.9167	1531.5	194.2
52681	2006	103.083	38.6333	1367.5	126.8
52652	2007	100.433	38.9333	1482.7	216.3
52657	2009	100.25	38.1833	2787.4	451.4
52661	2009	101.083	38.8	1764.6	177.5
52674	2009	101.967	38.2333	1976.9	206.9
52754	2008	100.133	31.3333	8301.5	395.8
52765	2008	101.45	37.3833	7850	437
52787	2008	102.867	37.2	3045.1	390.6
52679	2009	102.667	37.9167	1531.5	111.1
52681	2009	103.083	38.6333	1367.5	106.7
52754	2009	100.133	31.3333	8301.5	416
52765	2009	101.45	37.3833	7850	498.4
52787	2009	102.867	37.2	3045.1	368.3
52495	2008	104.8	40.1667	1323.9	120.6
52576	2008	101.683	39.2167	1510.1	136.4
52495	2009	104.8	40.1667	1323.9	119.2
52652	2008	100.433	38.9333	1482.7	153.5
52576	2009	101.683	39.2167	1510.1	97.7
52657	2008	100.25	38.1833	2787.4	494.9
52661	2008	101.083	38.8	1764.6	223.7
52674	2008	101.967	38.2333	1976.9	194.7
52679	2008	102.667	37.9167	1531.5	124.9
52681	2008	103.083	38.6333	1367.5	144.5
52652	2009	100.433	38.9333	1482.7	137.3
52679	2010	102.667	37.9167	1531.5	137.8
52681	2010	103.083	38.6333	1367.5	111.8
52754	2010	100.133	31.3333	8301.5	396.8
52765	2010	101.45	37.3833	7850	557.6
52787	2010	102.867	37.2	3045.1	372
52495	2010	104.8	40.1667	1323.9	145.6
52576	2010	101.683	39.2167	1510.1	121.6
52652	2010	100.433	38.9333	1482.7	163.8
52657	2010	100.25	38.1833	2787.4	331
52661	2010	101.083	38.8	1764.6	224.9
52674	2010	101.967	38.2333	1976.9	183.9
52495	2012	104.8	40.1667	1323.9	212.1
52576	2012	101.683	39.2167	1510.1	163.6
52652	2012	100.433	38.9333	1482.7	136.8
52657	2012	100.25	38.1833	2787.4	391.9
52661	2012	101.083	38.8	1764.6	241.6
52674	2012	101.967	38.2333	1976.9	203
52679	2012	102.667	37.9167	1531.5	151
52681	2012	103.083	38.6333	1367.5	128.9
52754	2012	100.133	31.3333	8301.5	371.2
52765	2012	101.45	37.3833	7850	484.9
52787	2012	102.867	37.2	3045.1	592.8
52495	2011	104.8	40.1667	1323.9	84.1
52576	2011	101.683	39.2167	1510.1	100.3
52652	2011	100.433	38.9333	1482.7	79.3
52657	2011	100.25	38.1833	2787.4	433.3
52661	2011	101.083	38.8	1764.6	200.1
52674	2011	101.967	38.2333	1976.9	255
52679	2011	102.667	37.9167	1531.5	240.3
52681	2011	103.083	38.6333	1367.5	139.2
52754	2011	100.133	31.3333	8301.5	423.7
52765	2011	101.45	37.3833	7850	504.2
52787	2011	102.867	37.2	3045.1	479.6
